# Supplementary material for: Acute NO2 Stress Shortens the Median Survival Period of Bougainvillea glabra ‘Elizabeth Angus’ by Disrupting Tissue Structure and Photosynthetic Response Centers
Source: Plants (Basel). 2023 Nov 30;12(23):4028. doi: 10.3390/plants12234028 (PMC10708483; doi:10.3390/plants12234028)
Supplement: Supplementary file 1 [file plants-12-04028-s001.zip]

Archive with 1 entries (1 files):
- plants-2731963-supplementary.pdf
